# Supplementary material for: UHPLC-ESI-QTOF-MS/MS Metabolite Profiling of the Antioxidant and Antidiabetic Activities of Red Cabbage and Broccoli Seeds and Sprouts
Source: Antioxidants (Basel). 2021 May 26;10(6):852. doi: 10.3390/antiox10060852 (PMC8229501; doi:10.3390/antiox10060852)
Supplement: Supplementary file 1 [file antioxidants-10-00852-s001.zip]

Archive with 1 entries (1 files):
- antioxidants-1238092-supplementary.pdf
